# Supplementary material for: Dectin-1-Mediated DC-SIGN Recruitment to Candida albicans Contact Sites
Source: Life (Basel). 2021 Jan 31;11(2):108. doi: 10.3390/life11020108 (PMC7923000; doi:10.3390/life11020108)
Supplement: Supplementary file 1 [file life-11-00108-s001.zip]

Archive with 2 entries (2 files):
- life-1058724.zip
- manuscript.v6_supplement_akn_ref31_32_added.docx
